# Supplementary material for: Promiscuous Lipase-Catalyzed Markovnikov Addition of H-Phosphites to Vinyl Esters for the Synthesis of Cytotoxic α-Acyloxy Phosphonate Derivatives
Source: Materials (Basel). 2022 Mar 7;15(5):1975. doi: 10.3390/ma15051975 (PMC8912074; doi:10.3390/ma15051975)
Supplement: Supplementary file 1 [file materials-15-01975-s001.zip]

Archive with 1 entries (1 files):
- materials-1603179-supplementary.pdf
